# Supplementary material for: Development of a model for predicting hospital beds shortage and optimal policies using system dynamics approach
Source: BMC Health Serv Res. 2022 Dec 14;22:1525. doi: 10.1186/s12913-022-08936-w (PMC9749642; doi:10.1186/s12913-022-08936-w)
Supplement: Supplementary file 1 — Additional file 1. [file 12913_2022_8936_MOESM1_ESM.xlsx]

## Sheet: Additional file1, Datasets
Additional file1: Datasets
Hospitals	Year	Number of bedS	Nnumber of emergency bedS	Total bedS	Bed occupancy day	Total bed days	Bed occupancy rate	Length of stay	length of stay multiplied by number of patients	Total number of patient	Average of length of stay multiplied by number of patients
hospital 1	2019	81	26	107	28978	29625	98.035	4.696	28838.1	6141	4.5702
hospital 2	2019	186	43	229	63781	67924	93.901	19.234	63779.9	3316
hospital 3	2019	228	6	234	65709	83220	78.958	27.413	65654.1	2395
hospital 4	2019	283	80	363	71653	102818	69.689	5.314	86267.5	16234
hospital 5	2019	166	3	169	47451	59783	79.372	4.154	51040.2	12287
hospital 6	2019	215	3	218	44371	77782	59.245	3.33	82214.4	24689
hospital 7	2019	115	30	145	32433	42115	77.395	3.541	39032.4	11023
hospital 8	2019	86	3	89	17679	31390	56.356	1.441	28815.7	19997
hospital 9	2019	80	2	82	17284	29202	59.499	7.39	23611	3195
hospital 10	2019	202	35	237	40441	73766	56.21	3.769	56904.4	15098
hospital 11	2019	115	17	132	28730	41975	72.326	1.387	33683.3	24285
hospital 12	2019	353	76	429	96592	128767	75.387	4.808	148534	30893
hospital 13	2019	151	16	167	40464	54576	74.142	3.153	39904.4	12656
hospital 14	2019	47	5	52	10705	17107	67.493	1.392	10143.5	7287
hospital 15	2019	315	28	343	73721	113301	65.12	6.017	76686.7	12745
hospital 16	2019	831	73	904	238803	303227	82.24	6.327	321152	50759
sum	2019	3454	446	3900	918795	1256578	72.8355	103.366	1.15626e+06	253000
hospital 1	2018	83	20	103	29784	30392	97.999	5.193	29781.9	5735	3.65047
hospital 2	2018	188	42	230	57124	68620	83.247	19.516	57123.3	2927
hospital 3	2018	228	6	234	67450	83344	80.93	28.849	67449	2338
hospital 4	2018	292	78	370	71332	106517	66.968	4.534	71324.4	15731
hospital 5	2018	165	2	167	49258	59829	82.331	3.836	49254.2	12840
hospital 6	2018	216	3	219	49454	78003	63.4	2.057	49448.2	24039
hospital 7	2018	97	30	127	27705	35207	78.692	3.714	27702.7	7459
hospital 8	2018	85	3	88	18388	31158	59.015	1.376	18394.4	13368
hospital 9	2018	74	2	76	15911	26886	59.179	5.937	15911.2	2680
hospital 10	2018	209	33	242	44578	76183	58.514	2.672	44574.3	16682
hospital 11	2018	116	17	133	28661	42340	67.692	1.243	28654.9	23053
hospital 12	2018	369	91	460	101984	134914	75.592	3.855	101984	26455
hospital 13	2018	150	16	166	39782	54046	73.608	2.69	39779.7	14788
hospital 14	2018	38	9	47	11276	13870	81.298	1.361	11275.9	8285
hospital 15	2018	253	29	282	56613	90891	62.287	4.081	56619.8	13874
hospital 16	2018	810	47	857	246953	295480	83.577	4.066	246969	60740
sum	2018	3373	428	3801	916253	1227680	73.3956	5.93625	916247	250994
hospital 1	2017	73	20	93	25760	26525	97.116	5.49	25759.1	4692	3.72976
hospital 2	2017	188	41	229	67305	68738	97.915	19.23	67305	3500
hospital 3	2017	264	6	270	77207	96408	80.084	30.895	77206.6	2499
hospital 4	2017	297	38	335	77452	107957	71.743	5.148	77456.8	15046
hospital 5	2017	165	2	167	51634	60225	85.735	3.669	51637.5	14074
hospital 6	2017	202	3	205	50101	73058	68.577	2.09	50109.8	23976
hospital 7	2017	116	30	146	32836	41721	78.704	3.378	32834.2	9720
hospital 8	2017	86	3	89	18350	31390	58.458	1.465	18344.7	12522
hospital 9	2017	65	2	67	14150	23672	59.775	5.726	14148.9	2471
hospital 10	2017	208	28	236	50132	75748	66.183	3.063	50135.2	16368
hospital 11	2017	116	13	129	32029	42340	75.647	1.312	32037.7	24419
hospital 12	2017	341	76	417	95967	122800	78.149	4.062	95968.8	23626
hospital 13	2017	149	16	165	44295	54316	81.551	2.859	44294.5	15493
hospital 14	2017	38	9	47	12422	13870	89.56	1.467	12425.5	8470
hospital 15	2017	147	21	168	15376	25618	60.02	6.094	15375.2	2523
Hospital 16	2017	792	29	821	256410	289171	88.671	3.79	256386	67648
sum	2017	3247	337	3584	921426	1153557	77.368	6.23362	921425	247047
hospital 1	2016	69	14	83	24422	25192	96.943	5.647	24423.3	4325	3.74042
hospital 2	2016	188	40	228	67860	68808	98.622	20.576	67859.6	3298
hospital 3	2016	239	13	252	77801	87613	88.801	31.034	77802.2	2507
hospital 4	2016	297	38	335	81108	108702	74.615	5.775	81104.1	14044
hospital 5	2016	165	2	167	49285	60038	82.09	3.789	49283.5	13007
hospital 6	2016	184	3	187	50432	66921	75.36	2.189	50436.7	23041
hospital 7	2016	132	30	162	40157	48269	83.194	3.008	40156.8	13350
hospital 8	2016	86	3	89	19181	31476	60.938	1.514	19185.4	12672
hospital 9	2016	52	2	54	11757	18882	62.266	6.297	11756.5	1867
hospital 10	2016	203	28	231	51862	74462	69.649	3.553	51859.6	14596
hospital 11	2016	116	13	129	30627	41974	72.967	1.276	30617.6	23995
hospital 12	2016	300	84	384	86067	109924	78.297	4.132	86065.4	20829
hospital 13	2016	144	16	160	43255	52538	82.331	3.032	43248.4	14264
hospital 14	2016	39	9	48	12222	14342	85.218	1.4	12220.6	8729
hospital 15	2016	776	20	796	261929	283802	92.293	3.627	261895	72207
sum	2016	2921	301	3222	907965	1067751	79.0458	6.51443	883491	238406
hospital 1	2015	68	10	78	23528	24718	95.186	5.599	23527	4202	3.69981
hospital 2	2015	173	27	200	61559	63152	97.478	21.33	61558.4	2886
hospital 3	2015	250	18	268	77044	90310	85.311	35.537	77044.2	2168
hospital 4	2015	277	38	315	72719	100971	72.02	5.756	72715.5	12633
hospital 5	2015	158	2	160	47944	57339	83.615	3.068	47949.8	15629
hospital 6	2015	178	3	181	51506	64628	79.696	2.064	51509.2	24956
hospital 7	2015	142	30	172	50228	51980	96.629	3.624	50232.3	13861
hospital 8	2015	86	3	89	19160	31390	61.039	1.405	19161.4	13638
hospital 9	2015	53	2	55	1370	3120	43.91	7.326	1369.96	187
hospital 10	2015	209	30	239	50798	76418	66.474	3.482	50798.9	14589
hospital 11	2015	108	20	128	28291	38798	72.919	1.278	28297.5	22142
hospital 12	2015	291	82	373	86252	106314	81.129	4.183	86261.8	20622
hospital 13	2015	60		60	7642	21987	34.757	6.903	7641.62	1107
hospital 14	2015	124	16	140	37467	44739	83.746	3.075	37465.8	12184
hospital 15	2015	39	9	48	5546	9159	60.552	1.508	5544.92	3677
hospital 16	2015	695	28	723	235657	252747	93.238	3.513	235627	67073
sum	2015	2911	318	3229	856711	1037770	75.4812	6.85319	856706	231554
Variables	2019	2018	2017	2016	2015	Five-year average
Length of stay	4.57	3.65	3.72	3.74	3.69	3.874
Bed occupancy rate	72.83	73.39	77.36	80.23	75.49	75.86
Ttotal bed	3900	3801	3584	3305	3229	3563.8
Bed occupancy day	918795	916253	921426	907965	856711	974550
Total bed days	1256578	1227680	1153557	1092943	1037770	1299400
Total number of patient	253000	250994	247047	242731	231554	245065
Capacity of homecare services	26572	23725	19710	5475	0	75482
Number of specialist physicians	662	671	721	700	700	690.8
Number of population	1565572	1565572	1565572	1565572	1565572	1565572
Population growth rate	1.08	1.08	1.08	1.08	1.08	1.08
Patient to population ratio	0.161602	0.160321	0.1578	0.155043	0.147904	0.156534
Sspecialists to bed ratio	0.169744	0.176532	0.201172	0.2118	0.216785	0.195207
Travelers to specialist ratio	76.435	74.8119	68.529	69.3517	66.1583	71.0572
Number of travelerS	50600	50198.8	49409.4	48546.2	46310.8	49013
